# Supplementary material for: Gelidocalamus xunwuensis (Poaceae, Bambusoideae), a new species from southeastern Jiangxi, China
Source: PhytoKeys. 2017 Aug 31;(85):59–67. doi: 10.3897/phytokeys.85.13804 (PMC5624199; doi:10.3897/phytokeys.85.13804)
Supplement: XML Treatment for Gelidocalamus xunwuensis [file phytokeys.85.13804-treatment1.xml]

<!DOCTYPE tp:taxon-treatment
  PUBLIC "-//TaxonX//DTD Taxonomic Treatment Publishing DTD v0 20100105//EN" "tax-treatment-NSO.dtd">
<tp:taxon-treatment xmlns:tp="http://www.plazi.org/taxpub"><tp:treatment-meta><kwd-group><label>Taxon classification</label><kwd><named-content xmlns:xlink="http://www.w3.org/1999/xlink" content-type="kingdom">Plantae</named-content></kwd><kwd><named-content xmlns:xlink="http://www.w3.org/1999/xlink" content-type="order">Poales</named-content></kwd><kwd><named-content xmlns:xlink="http://www.w3.org/1999/xlink" content-type="family">Poaceae</named-content></kwd></kwd-group><mixed-citation publication-type="journal"><person-group><name><surname>Zhang</surname><given-names>Wen-Gen</given-names></name><name><surname>Ji</surname><given-names>Xue-Nan</given-names></name><name><surname>Liu</surname><given-names>Yu-Guang</given-names></name><name><surname>Li</surname><given-names>Wei-Jian</given-names></name><name><surname>Yang</surname><given-names>Guang-Yao</given-names></name></person-group><article-title>
          <italic><tp:taxon-name><tp:taxon-name-part taxon-name-part-type="genus" reg="Gelidocalamus">Gelidocalamus</tp:taxon-name-part> <tp:taxon-name-part taxon-name-part-type="species" reg="xunwuensis">xunwuensis</tp:taxon-name-part></tp:taxon-name></italic> (<tp:taxon-name><tp:taxon-name-part taxon-name-part-type="family">Poaceae</tp:taxon-name-part></tp:taxon-name>, <tp:taxon-name><tp:taxon-name-part taxon-name-part-type="subfamily">Bambusoideae</tp:taxon-name-part></tp:taxon-name>), a new species from southeastern Jiangxi, China</article-title><source>PhytoKeys</source><day>31</day><month>8</month><year>2017</year><volume>2017</volume><issue>85</issue><fpage>59</fpage><lpage>67</lpage><pub-id pub-id-type="doi">10.3897/phytokeys.85.13804</pub-id></mixed-citation></tp:treatment-meta><tp:nomenclature><tp:taxon-name>
            <tp:taxon-name-part taxon-name-part-type="genus" reg="Gelidocalamus">Gelidocalamus</tp:taxon-name-part>
            <tp:taxon-name-part taxon-name-part-type="species" reg="xunwuensis">xunwuensis</tp:taxon-name-part>
            <object-id xmlns:xlink="http://www.w3.org/1999/xlink" content-type="ipni" xlink:type="simple">urn:lsid:ipni.org:names:77165358-1</object-id>
          </tp:taxon-name><tp:taxon-authority>W.G.Zhang &amp; G.Y.Yang</tp:taxon-authority><tp:taxon-status xmlns:xlink="http://www.w3.org/1999/xlink" xlink:type="simple">sp. nov.</tp:taxon-status><xref ref-type="fig" rid="F3">Figs 3</xref><xref ref-type="fig" rid="F4">, 4</xref></tp:nomenclature><tp:treatment-sec sec-type="diagnosis" id="SECID0EFIAE"><title>Diagnosis.</title><p>Similar to <italic><tp:taxon-name><tp:taxon-name-part taxon-name-part-type="genus" reg="Gelidocalamus">G.</tp:taxon-name-part> <tp:taxon-name-part taxon-name-part-type="species" reg="stellatus">stellatus</tp:taxon-name-part></tp:taxon-name></italic> <xref ref-type="bibr" rid="B12">Wen (1982</xref>: 22) in the habit and branch, but differs by culms sparsely hairy (early period) with granuliferous warts (adult or later period), each node with a ring of fulvous appressed trichomes below, culm leaf sheath densely hispidulous with a blade broadly lanceolate and 3–5–paired oral setae, branch sheath glabrous, foliage leaves broadly lanceolate to narrowly oblong, and new shoots late October.</p></tp:treatment-sec><tp:treatment-sec sec-type="material" id="SECID0E1IAE"><title>Type.</title><p>CHINA. Jiangxi Province: Xunwu County, <named-content xmlns:xlink="http://www.w3.org/1999/xlink" content-type="dwc:verbatimCoordinates" xlink:type="simple"><named-content content-type="geo-json" specific-use="{&#34;type&#34;:&#34;Point&#34;,&#34;coordinates&#34;:[115.467439,24.900442]}" id="NCID0EDJAE" xlink:type="simple">24°54'1.59"N, 115°28'2.78"E</named-content></named-content>, elev. ca. 540 m, 7 Nov. 2015, <italic>W.G. Zhang et al. 1107</italic> (holotype: <named-content xmlns:xlink="http://www.w3.org/1999/xlink" content-type="dwc:institutional_code" xlink:type="simple">JXAU</named-content>!) (Fig. <xref ref-type="fig" rid="F3">3A</xref>).</p><!--PageBreak--></tp:treatment-sec><tp:treatment-sec sec-type="description" id="SECID0EUJAE"><title>Description.</title><p>Rhizomes leptomorph. Culms up to 2.5 m tall, ca. 2.0–5.6 mm in diam., erect, apically slightly nodding; internodes rough strigose with granuliferous warts, 12–20 cm long, wall 0.5-1.5 mm thick; each node with a ring of fulvous appressed hairs below and above sheath scar; nodal line upheaving markedly above 3–5 unequal buds, supranodal ridge present and prominent. Branching intravaginal from 4<sup>th</sup> node up, ca. 4–9 branches each node; branches equal or subequal, ca. 8–32 cm long, 1–2 mm in diam. Culm leaf sheaths tardily deciduous, 7–10 cm, abaxially carmine and densely hispidulous when young, then grey-white when old, ribbed-striate, pubescent with stiffly dark-brown hairs, apex slightly oblique and truncate; auricles absent or weak; oral setae curved, ca. 2–5 mm, 3–5–paired; ligule truncate, ca. 1 mm, scabrous, very shortly finely fimbriate; blade deciduous, narrowly triangular or linear-lanceolate, 10–15×0.9–1.2 mm, erect or recurved, apex acuminate, base blunt or truncate, ca. 1/3–1/2 as wide as sheath apex, margins scabrous. Ultimate branches usually with 1 foliage leaf; branch sheath glabrous; ligule truncate, ca. 1 mm, scabrous; auricles absent or weak; oral setae erect or curved; leaf blade narrowly oblong, ca. 15–20×2.3–3.0 cm, abaxially pubescent near base, apically acuminate, basally cuneate and symmetrical, margins serrulate and slightly revolute near base.</p><!--PageBreak--></tp:treatment-sec><tp:treatment-sec sec-type="etymology" id="SECID0E4JAE"><title>Etymology.</title><p>The species epithet <italic><tp:taxon-name><tp:taxon-name-part taxon-name-part-type="species" reg="xunwuensis">xunwuensis</tp:taxon-name-part></tp:taxon-name></italic> refers to the locality of the type specimen: Xunwu County, Jiangxi, China.</p></tp:treatment-sec><tp:treatment-sec sec-type="phenology" id="SECID0ENKAE"><title>Phenology.</title><p>New shoots late October; flowering unknown.</p></tp:treatment-sec><tp:treatment-sec sec-type="distribution" id="SECID0ESKAE"><title>Distribution and habitat.</title><p>
            <italic><tp:taxon-name><tp:taxon-name-part taxon-name-part-type="genus" reg="Gelidocalamus">Gelidocalamus</tp:taxon-name-part> <tp:taxon-name-part taxon-name-part-type="species" reg="xunwuensis">xunwuensis</tp:taxon-name-part></tp:taxon-name></italic> occurs under evergreen broad-leaved forests, along ravine, and roadsides at elev. ca. 400–600 m. It grows together with <italic><tp:taxon-name><tp:taxon-name-part taxon-name-part-type="genus" reg="Castanopsis">Castanopsis</tp:taxon-name-part> <tp:taxon-name-part taxon-name-part-type="species" reg="kawakamii">kawakamii</tp:taxon-name-part></tp:taxon-name></italic> Hay., <italic><tp:taxon-name><tp:taxon-name-part taxon-name-part-type="genus" reg="Dicranopteris">Dicranopteris</tp:taxon-name-part> <tp:taxon-name-part taxon-name-part-type="species" reg="pedata">pedata</tp:taxon-name-part></tp:taxon-name></italic> (Houtt.) Nakaike, <italic><tp:taxon-name><tp:taxon-name-part taxon-name-part-type="genus" reg="Gnetum">Gnetum</tp:taxon-name-part> <tp:taxon-name-part taxon-name-part-type="species" reg="parvifolium">parvifolium</tp:taxon-name-part></tp:taxon-name></italic> (Warb.) C. Y. Cheng &amp; Chun, <italic><tp:taxon-name><tp:taxon-name-part taxon-name-part-type="genus" reg="Eurya">Eurya</tp:taxon-name-part> <tp:taxon-name-part taxon-name-part-type="species" reg="chinensis">chinensis</tp:taxon-name-part></tp:taxon-name></italic> R. Br., <italic><tp:taxon-name><tp:taxon-name-part taxon-name-part-type="genus" reg="Semiliquidambar">Semiliquidambar</tp:taxon-name-part> <tp:taxon-name-part taxon-name-part-type="species" reg="cathayensis">cathayensis</tp:taxon-name-part></tp:taxon-name></italic> H. T. Chang, and <italic><tp:taxon-name><tp:taxon-name-part taxon-name-part-type="genus" reg="Ormosia">Ormosia</tp:taxon-name-part> <tp:taxon-name-part taxon-name-part-type="species" reg="semicastrata">semicastrata</tp:taxon-name-part></tp:taxon-name></italic> Hance. <italic><tp:taxon-name><tp:taxon-name-part taxon-name-part-type="genus" reg="Gelidocalamus">Gelidocalamus</tp:taxon-name-part> <tp:taxon-name-part taxon-name-part-type="species" reg="xunwuensis">xunwuensis</tp:taxon-name-part></tp:taxon-name></italic> is currently known from only one small populations (less than 100 culms) in the southern China.</p></tp:treatment-sec><tp:treatment-sec sec-type="Leaf micromorphology" id="SECID0EQNAE"><title>Leaf micromorphology.</title><p>Stomatal apparatuses, ca. 22 (20–24) × 12 (10–14) µm, are embossed outwards and covered by platelet-like wax. Short papillae occur on the abaxial leaf epidermis and appear randomly around the stomata (ca. 6–10 short papillae). Microhairs are composed of two cells with the apical cell withered, mostly distributed on the intercostal regions of abaxial epidermis. Silica bodies are saddle-shaped on the veins and can be clearly identified (Fig. <xref ref-type="fig" rid="F2">2A</xref>).</p><!--PageBreak--></tp:treatment-sec><tp:treatment-sec sec-type="conservation status" id="SECID0E2NAE"><title>Conservation status.</title><p>As a running bamboo, the new species is difficult to count each individual. Using the World Conservation Union Red List Categories and Criteria (<xref ref-type="bibr" rid="B3">IUCN 2012</xref>), <italic><tp:taxon-name><tp:taxon-name-part taxon-name-part-type="genus" reg="Gelidocalamus">G.</tp:taxon-name-part> <tp:taxon-name-part taxon-name-part-type="species" reg="xunwuensis">xunwuensis</tp:taxon-name-part></tp:taxon-name></italic> should be treated as a data deficient species with less than 100 culms in the type locality.</p><fig id="F3" position="float" orientation="portrait"><label>Figure 3.</label><caption><p>
          <italic><tp:taxon-name><tp:taxon-name-part taxon-name-part-type="genus" reg="Gelidocalamus">Gelidocalamus</tp:taxon-name-part> <tp:taxon-name-part taxon-name-part-type="species" reg="xunwuensis">xunwuensis</tp:taxon-name-part></tp:taxon-name></italic> and <italic><tp:taxon-name><tp:taxon-name-part taxon-name-part-type="genus" reg="Gelidocalamus">Gelidocalamus</tp:taxon-name-part> <tp:taxon-name-part taxon-name-part-type="species" reg="stellatus">stellatus</tp:taxon-name-part></tp:taxon-name></italic>. <bold>A</bold> <italic><tp:taxon-name><tp:taxon-name-part taxon-name-part-type="genus" reg="Gelidocalamus">G.</tp:taxon-name-part> <tp:taxon-name-part taxon-name-part-type="species" reg="xunwuensis">xunwuensis</tp:taxon-name-part></tp:taxon-name></italic>, China, Jiangxi, Xunwu County, Guizhumao, <italic>W.G. Zhang et al. 1107</italic> (holotype, <named-content xmlns:xlink="http://www.w3.org/1999/xlink" content-type="dwc:institutional_code" xlink:type="simple">JXAU</named-content>!), with culm leaf sheath stiffly hairy and foliage leaf broadly lanceolate to narrowly oblong <bold>B</bold> <italic><tp:taxon-name><tp:taxon-name-part taxon-name-part-type="genus" reg="Gelidocalamus">G.</tp:taxon-name-part> <tp:taxon-name-part taxon-name-part-type="species" reg="stellatus">stellatus</tp:taxon-name-part></tp:taxon-name></italic>, China, Jiangxi, Jinggangshan, Xiazhuang, <italic>W.G. Zhang &amp; W.J. Li 1606</italic> (<named-content xmlns:xlink="http://www.w3.org/1999/xlink" content-type="dwc:institutional_code" xlink:type="simple">JXAU</named-content>!), with culm leaf sheath glabrous and foliage leaf lanceolate to narrowly lanceolate.</p></caption><graphic xmlns:xlink="http://www.w3.org/1999/xlink" xlink:href="phytokeys-85-059-g003.jpg" position="float" orientation="portrait" xlink:type="simple" id="oo_153285.jpg"/></fig><fig id="F4" position="float" orientation="portrait"><label>Figure 4.</label><caption><p>
          <italic><tp:taxon-name><tp:taxon-name-part taxon-name-part-type="genus" reg="Gelidocalamus">Gelidocalamus</tp:taxon-name-part> <tp:taxon-name-part taxon-name-part-type="species" reg="xunwuensis">xunwuensis</tp:taxon-name-part></tp:taxon-name></italic>. <bold>A</bold> habitat plants <bold>B</bold> new shoot <bold>C–L</bold> detailed characters, show branch and branch sheath (<bold>C–D</bold>), transection of culm and pith-cavity (<bold>E</bold>), culm and its leaf sheath (<bold>F–J</bold>), buds (<bold>K</bold>) and foliage leaf (<bold>L</bold>). Scale bar: 5 cm <bold>(A–D, F, L</bold>), 5 mm (<bold>E, G–K</bold>).</p></caption><graphic xmlns:xlink="http://www.w3.org/1999/xlink" xlink:href="phytokeys-85-059-g004.jpg" position="float" orientation="portrait" xlink:type="simple" id="oo_153286.jpg"/></fig></tp:treatment-sec><tp:treatment-sec><!--Section generated to contain objects referenced in tp:taxon-treatment.--><fig id="F2" position="float" orientation="portrait"><label>Figure 2.</label><caption><p>SEM images of the abaxial leaf epidermis. <bold>A</bold> Xunwu plants (Xunwu, Jiangxi, China) <bold>B</bold> <italic><tp:taxon-name><tp:taxon-name-part taxon-name-part-type="genus" reg="Gelidocalamus">Gelidocalamus</tp:taxon-name-part> <tp:taxon-name-part taxon-name-part-type="species" reg="stellatus">stellatus</tp:taxon-name-part></tp:taxon-name></italic> (Jinggang Mountain, Jiangxi, China). <bold>C</bold> <italic><tp:taxon-name><tp:taxon-name-part taxon-name-part-type="genus" reg="Gelidocalamus">Gelidocalamus</tp:taxon-name-part> <tp:taxon-name-part taxon-name-part-type="species" reg="tessellatus">tessellatus</tp:taxon-name-part></tp:taxon-name></italic> (Libo, Guizhou, China) <bold>D</bold> <italic><tp:taxon-name><tp:taxon-name-part taxon-name-part-type="genus" reg="Gelidocalamus">Gelidocalamus</tp:taxon-name-part> <tp:taxon-name-part taxon-name-part-type="species" reg="dongdingensis">dongdingensis</tp:taxon-name-part></tp:taxon-name></italic> (Longyan, Fujian, China).</p></caption><graphic xmlns:xlink="http://www.w3.org/1999/xlink" xlink:href="phytokeys-85-059-g002.jpg" position="float" orientation="portrait" xlink:type="simple" id="oo_153284.jpg"/></fig></tp:treatment-sec><ref-list><ref id="B12"><mixed-citation xmlns:xlink="http://www.w3.org/1999/xlink" xlink:type="simple">
          <person-group><name name-style="western"><surname>Wen</surname><given-names>TH</given-names></name></person-group> (<year>1982</year>) <article-title>A new genus and some new species of <tp:taxon-name><tp:taxon-name-part taxon-name-part-type="subfamily">Bambusoideae</tp:taxon-name-part></tp:taxon-name> from China.</article-title> <source>Journal of Bamboo Research</source> <volume>1</volume>(<issue>1</issue>): <fpage>21</fpage>–<lpage>45</lpage>.</mixed-citation></ref><ref id="B3"><mixed-citation xmlns:xlink="http://www.w3.org/1999/xlink" xlink:type="simple">
          <institution xlink:type="simple">IUCN</institution> (<year>2012</year>) IUCN Red List Categories and Criteria: Version 3.1 (Second edition). IUCN Species Survival Commission, IUCN, Gland and Switzerland.</mixed-citation></ref></ref-list></tp:taxon-treatment>
